# Supplementary material for: Watching eyes effect: the impact of imagined eyes on prosocial behavior and satisfactions in the dictator game
Source: Front Psychol. 2024 Jan 10;14:1292232. doi: 10.3389/fpsyg.2023.1292232 (PMC10806148; doi:10.3389/fpsyg.2023.1292232)
Supplement: Supplementary file 2 [file Table_1.XLS]

## Sheet: Sheet1
	condition	name	age	gender	payoff	role	Q1	Q2	Q3	SEq1	SEq2	SEq3	SEq4	SEq5	SEq6	SEq7	SEq8	SEq9	SEq10	IRIq1	IRIq2	IRIq3	IRIq4	IRIq5	IRIq6	IRIq7	IRIq8	IRIq9	IRIq10	IRIq11	IRIq12	IRIq13	IRIq14	IRIq15	IRIq16	IRIq17	IRIq18	IRIq19	IRIq20	IRIq21	IRIq22	IRIq23	IRIq24	IRIq25	IRIq26	IRIq27	IRIq28
1	FlowerImagine	s004qcd	18	女	50	1	4	4	4	5	2	1	5	3	2	5	4	1	3	5	4	2	3	4	3	4	4	4	4	5	5	3	4	4	4	4	2	4	3	5	4	4	3	4	4	3	4
2	FlowerImagine	FC001byx	19	女	50	2	4	4	4	4	3	4	3	2	3	4	4	3	3	2	3	3	4	3	4	2	4	4	4	2	2	3	2	4	4	4	2	4	4	4	3	4	4	3	4	4	3
3	FlowerImagine	Myc	18	女	50	1	5	4	5	4	2	2	3	1	2	4	4	2	5	3	2	3	4	3	3	4	4	2	2	3	3	4	4	2	2	3	2	4	3	4	4	2	1	3	4	2	2
4	FlowerImagine	FC001yzy	19	女	50	2	5	4	4	4	4	3	4	3	2	4	4	2	4	4	4	3	3	5	4	3	4	4	3	4	3	3	2	2	1	2	2	4	4	4	3	3	3	2	5	3	4
5	EyeImagine	FC001pyj	18	女	50	1	4	4	4	3	5	5	2	4	3	3	3	4	2	4	2	4	3	2	4	3	4	4	5	5	5	2	2	2	4	5	2	2	4	5	5	4	5	5	5	5	4
6	EyeImagine	s002cwlm	18	女	50	2	4	4	4	3	3	3	4	2	2	3	3	2	4	2	4	2	2	4	4	3	3	4	3	4	3	2	2	3	2	3	3	2	4	4	3	2	3	3	3	3	3
7	EyeImagine	s004	18	男	50	1	2	5	3	4	4	4	3	3	2	4	4	4	2	5	3	1	2	4	5	2	4	3	3	5	4	4	4	4	3	4	5	4	4	5	2	2	3	4	4	2	4
8	EyeImagine	s007czl	18	男	50	2	5	5	5	4	1	1	5	1	1	5	5	1	5	3	4	2	1	4	4	2	4	4	4	5	3	2	2	3	3	2	4	4	4	4	4	4	2	4	4	4	4
9	EyeImagine	s004ldh	19	女	50	1	4	4	5	5	3	3	5	1	1	5	5	1	5	2	4	3	2	4	3	3	4	4	5	5	2	5	2	2	3	2	2	3	2	5	2	3	1	4	3	3	4
10	EyeImagine	FC001md	19	女	50	2	5	5	5	4	4	2	2	3	2	3	3	3	4	5	3	2	4	3	4	4	4	4	4	4	2	3	3	2	2	3	2	3	4	4	4	2	4	3	3	3	2
11	EyeImagine	s002ycs	19	男	50	1	3	3	4	3	4	4	3	5	3	4	2	3	3	3	3	2	2	3	4	3	4	3	3	4	2	4	2	3	3	4	3	3	4	5	4	4	3	4	3	3	3
12	EyeImagine	s003 tyc	19	男	50	2	5	3	4	4	5	4	4	3	1	3	5	1	4	5	1	4	3	5	3	2	5	5	1	5	1	4	3	5	5	1	5	2	3	5	4	2	1	5	1	5	1
13	FlowerImagine	FC001wjm	19	男	60	1	4	4	4	4	2	2	4	3	2	4	4	2	4	4	4	3	3	4	2	3	4	3	3	5	2	3	4	4	4	3	2	4	3	4	2	3	4	4	5	3	3
14	FlowerImagine	s006	18	男	40	2	2	3	2	3	3	3	3	4	2	4	3	3	4	3	4	3	2	3	4	4	3	3	4	4	3	3	3	3	2	4	2	2	4	4	4	3	2	3	3	3	3
15	FlowerImagine	s008	18	女	50	1	3	4	4	4	2	1	4	1	2	4	4	1	4	4	3	2	2	3	4	5	4	4	3	4	3	4	4	2	3	3	2	4	4	4	4	3	3	4	4	3	4
16	FlowerImagine	s007	18	女	50	2	5	5	5	4	3	4	4	4	3	4	4	2	4	4	4	2	1	4	2	2	4	4	3	4	2	4	3	2	4	4	2	4	3	4	4	4	2	4	5	3	4
17	EyeImagine	GC001gc	18	女	50	1	4	4	4	4	3	3	4	3	3	4	4	3	4	4	3	2	2	5	4	2	4	4	4	4	2	3	3	3	4	5	3	3	4	4	3	2	3	2	4	4	4
18	EyeImagine	s004ysj	19	女	50	2	5	5	5	3	3	3	4	3	3	4	4	2	3	3	4	1	4	4	4	2	4	5	4	5	4	4	3	4	3	4	1	5	5	5	4	2	5	4	3	3	2
19	EyeImagine	FC001cfy	19	女	50	1	4	4	4	3	4	3	4	2	2	4	3	2	4	2	3	3	4	4	5	2	4	3	4	4	2	3	2	2	2	4	3	2	4	5	4	2	2	4	4	4	3
20	EyeImagine	s002sjy	19	女	50	2	5	5	5	4	1	1	4	2	1	4	4	2	4	2	2	2	2	4	3	2	4	4	3	4	2	3	3	2	3	3	2	4	3	4	3	3	2	4	3	2	4
21	EyeImagine	Room5 s001	19	男	70	1	4	3	4	5	2	1	5	2	1	5	5	1	4	4	3	3	3	4	4	3	4	2	4	4	1	3	4	4	2	5	2	3	4	3	5	4	3	2	5	3	3
22	EyeImagine	FC001qg	19	男	30	2	3	3	3	5	4	4	3	4	2	3	4	1	5	2	5	1	2	4	3	3	4	5	3	5	5	5	3	5	2	4	4	5	2	5	2	3	1	4	3	4	4
23	EyeImagine	s002wjc	18	男	60	1	3	3	4	4	4	4	4	4	4	4	4	3	4	5	4	2	3	4	5	4	4	4	4	5	2	3	5	3	4	3	3	3	4	5	5	3	3	5	3	2	3
24	EyeImagine	FC001mc	20	女	40	2	3	1	3	5	1	1	5	1	1	5	5	1	5	1	1	1	1	3	3	1	4	4	4	4	4	5	4	5	5	4	1	4	5	4	5	5	1	5	5	4	4
25	EyeImagine	s008	18	女	60	1	4	4	4	4	2	2	4	2	2	4	3	2	4	1	1	1	1	4	2	2	3	3	3	3	2	2	3	3	4	3	2	4	3	3	3	4	3	3	4	3	3
26	EyeImagine	s005lyk	18	女	40	2	3	2	3	5	2	2	5	1	1	5	5	1	5	3	5	4	4	2	3	5	3	5	5	3	3	3	4	4	2	4	2	3	4	3	4	3	3	4	4	3	3
27	EyeImagine	s006zyz	18	女	50	1	3	3	3	3	4	4	3	4	4	3	3	4	3	4	4	3	2	3	4	3	3	4	4	4	4	2	3	3	3	4	2	3	3	4	4	3	4	4	4	3	3
28	EyeImagine	s008	18	女	50	2	5	5	5	4	3	4	5	2	3	4	5	2	3	5	5	3	4	3	5	2	5	4	3	5	5	3	3	4	5	5	4	2	5	3	3	4	2	3	4	3	2
29	FlowerImagine	s008xhr	18	男	50	1	5	4	5	4	3	2	4	2	3	4	3	2	4	3	3	2	2	5	4	4	4	3	4	4	3	4	4	2	2	2	3	3	3	4	4	4	3	4	4	5	3
30	FlowerImagine	s007wyc	19	女	50	2	5	5	5	4	4	2	4	2	1	4	4	2	5	4	4	2	3	5	4	1	4	4	5	4	2	2	3	1	5	4	3	4	5	4	5	5	4	4	5	4	3
31	FlowerImagine	s006syt	18	女	55	1	4	5	5	3	2	1	4	2	3	4	3	2	4	2	5	2	1	4	5	1	4	4	5	4	1	3	2	3	4	5	2	3	4	5	5	5	4	5	5	5	4
32	FlowerImagine	s005 wyb	18	女	45	2	4	4	4	4	2	2	4	2	1	5	5	1	4	3	4	2	2	4	1	3	4	3	3	4	1	3	3	2	3	2	3	3	4	4	1	4	2	5	5	3	4
33	FlowerImagine	s001	18	女	50	1	4	4	4	4	2	1	4	3	2	5	4	1	4	3	3	2	3	5	4	2	4	3	3	4	1	2	3	3	1	3	2	4	4	4	4	4	2	4	2	2	2
34	FlowerImagine	FC001zly	20	女	50	2	4	4	4	4	2	1	4	2	2	4	5	1	4	3	4	1	3	5	3	1	3	4	4	4	2	3	3	4	4	3	2	3	5	4	4	3	1	3	4	3	3
35	FlowerImagine	123547ljs	18	男	50	1	5	5	5	4	1	1	5	2	1	5	4	1	4	3	2	2	2	4	1	3	3	4	3	4	2	3	3	2	2	1	3	3	3	4	3	1	1	2	4	3	2
36	FlowerImagine	s004	18	女	50	2	4	4	5	4	4	3	4	4	4	3	3	2	4	4	2	2	4	4	4	4	5	4	3	4	4	4	4	5	3	3	3	4	4	5	4	2	2	3	3	3	4
37	EyeImagine	s008	19	女	75	1	3	2	3	4	2	1	4	2	2	4	4	2	4	3	3	2	2	4	2	1	3	4	3	4	4	4	3	2	2	2	2	4	4	4	3	2	2	4	3	3	4
38	EyeImagine	Room3 s006	19	女	25	2	2	2	3	4	4	2	3	3	3	3	2	2	3	4	4	2	3	5	5	2	4	2	4	4	2	4	4	3	2	4	2	3	3	5	4	2	3	4	4	3	4
39	EyeImagine	FC001+zss	18	女	50	1	4	4	5	5	2	1	4	2	4	5	5	1	5	5	5	1	3	1	1	5	5	2	4	4	5	5	4	2	1	1	1	5	3	5	5	1	1	5	5	1	5
40	EyeImagine	FC001fsr	18	女	50	2	5	5	5	3	3	3	3	3	4	4	3	2	4	5	2	4	4	4	3	3	3	3	4	3	4	4	4	3	2	4	4	4	5	4	4	2	4	3	3	4	3
41	FlowerImagine	fc001dj	20	女	65	1	4	3	4	4	3	3	4	2	5	5	4	3	4	3	4	3	3	4	4	2	3	4	4	4	2	2	2	4	4	4	3	4	4	4	5	5	3	3	4	4	4
42	FlowerImagine	dnbbdmj	20	女	35	2	2	5	4	4	1	1	5	1	2	5	5	1	5	3	3	1	1	4	3	1	5	5	4	5	1	1	2	4	4	3	1	3	5	5	5	3	3	5	5	5	5
43	FlowerImagine	FC004lsy	20	男	60	1	4	4	4	3	3	3	3	4	2	4	4	2	3	4	4	2	2	4	4	3	3	4	3	3	4	3	3	3	4	4	2	3	3	3	3	3	3	4	4	3	3
44	FlowerImagine	s002byc	19	男	40	2	2	2	2	4	2	1	4	4	2	4	3	2	4	4	3	3	2	4	4	4	3	4	4	2	2	3	3	3	1	5	2	2	2	3	4	2	1	4	3	4	3
45	EyeImagine	s005+lcx	19	男	80	1	5	2	5	3	4	4	3	5	4	3	3	3	3	2	2	3	4	2	3	5	4	2	2	3	5	4	5	4	1	3	5	4	1	5	4	2	2	2	3	2	2
46	EyeImagine	s008	19	女	20	2	2	4	2	5	4	1	4	2	1	4	5	2	4	4	4	3	3	2	4	4	2	3	5	3	4	4	2	4	3	4	2	3	4	4	4	4	2	4	4	2	2
47	EyeImagine	s007	18	女	50	1	5	5	5	5	1	1	5	3	1	5	4	1	4	3	3	1	2	4	4	1	4	3	5	4	1	3	3	3	4	3	3	2	3	5	5	3	4	3	5	2	5
48	EyeImagine	s006wyw	19	女	50	2	5	5	5	5	2	1	5	2	1	5	5	2	5	2	5	2	4	2	3	2	4	3	4	5	2	2	3	2	1	2	2	3	4	5	4	2	3	4	2	3	4
49	EyeImagine	s006	18	女	50	1	4	4	3	4	2	1	4	1	1	5	5	1	4	4	5	2	2	4	4	3	4	4	5	4	3	2	3	3	3	4	4	4	4	5	3	4	3	4	4	4	4
50	EyeImagine	s007xjh	19	男	50	2	4	5	2	4	1	1	5	1	2	5	5	1	4	3	4	1	1	5	2	2	4	3	3	4	2	2	2	2	3	1	2	3	3	4	4	4	2	5	5	4	4
51	EyeImagine	FC001Qjd	18	男	60	1	4	2	4	3	4	4	3	3	2	3	4	3	4	5	4	4	5	4	4	2	3	4	5	3	1	3	5	5	5	5	5	3	4	3	3	4	5	2	4	3	1
52	EyeImagine	s005	18	男	40	2	2	4	3	4	2	1	4	2	2	4	5	2	4	3	4	2	2	4	2	2	4	4	4	4	4	4	4	2	4	3	2	4	5	5	4	2	1	4	4	5	2
53	FlowerImagine	s005lcy	19	女	60	1	5	2	3	5	1	3	5	1	1	5	5	1	5	5	4	2	1	5	3	1	3	4	4	4	1	2	1	2	4	4	1	2	4	4	4	4	3	4	4	4	4
54	FlowerImagine	FC001jx	19	男	40	2	3	4	2	3	4	3	4	3	2	4	3	4	3	4	4	5	3	5	4	4	4	2	3	5	4	5	3	2	3	4	4	3	4	5	3	4	2	5	4	2	4
55	FlowerImagine	s007wyt	18	女	0	1	#N/A	#N/A	#N/A	#N/A	#N/A	#N/A	#N/A	#N/A	#N/A	#N/A	#N/A	#N/A	#N/A	#N/A	#N/A	#N/A	#N/A	#N/A	#N/A	#N/A	#N/A	#N/A	#N/A	#N/A	#N/A	#N/A	#N/A	#N/A	#N/A	#N/A	#N/A	#N/A	#N/A	#N/A	#N/A	#N/A	#N/A	#N/A	#N/A	#N/A	#N/A
56	FlowerImagine	s008	19	男	0	2	#N/A	#N/A	#N/A	#N/A	#N/A	#N/A	#N/A	#N/A	#N/A	#N/A	#N/A	#N/A	#N/A	#N/A	#N/A	#N/A	#N/A	#N/A	#N/A	#N/A	#N/A	#N/A	#N/A	#N/A	#N/A	#N/A	#N/A	#N/A	#N/A	#N/A	#N/A	#N/A	#N/A	#N/A	#N/A	#N/A	#N/A	#N/A	#N/A	#N/A	#N/A
57	FlowerImagine	s006cq	20	男	50	1	3	3	3	4	2	2	4	2	2	4	4	2	4	4	2	3	2	3	3	3	3	3	4	3	3	3	2	1	3	4	3	2	2	5	1	3	2	4	2	3	3
58	FlowerImagine	Room s005lys	19	女	50	2	5	4	4	5	3	1	4	2	2	5	5	1	5	5	3	2	4	5	4	2	3	1	3	2	5	5	5	4	5	2	4	4	3	5	2	5	1	4	5	2	2
59	FlowerImagine	s007ljy	21	女	0	1	#N/A	#N/A	#N/A	#N/A	#N/A	#N/A	#N/A	#N/A	#N/A	#N/A	#N/A	#N/A	#N/A	#N/A	#N/A	#N/A	#N/A	#N/A	#N/A	#N/A	#N/A	#N/A	#N/A	#N/A	#N/A	#N/A	#N/A	#N/A	#N/A	#N/A	#N/A	#N/A	#N/A	#N/A	#N/A	#N/A	#N/A	#N/A	#N/A	#N/A	#N/A
60	FlowerImagine	fc001byx	19	女	0	2	#N/A	#N/A	#N/A	#N/A	#N/A	#N/A	#N/A	#N/A	#N/A	#N/A	#N/A	#N/A	#N/A	#N/A	#N/A	#N/A	#N/A	#N/A	#N/A	#N/A	#N/A	#N/A	#N/A	#N/A	#N/A	#N/A	#N/A	#N/A	#N/A	#N/A	#N/A	#N/A	#N/A	#N/A	#N/A	#N/A	#N/A	#N/A	#N/A	#N/A	#N/A
61	FlowerImagine	s001ljj	19	女	50	1	4	4	4	4	3	3	4	4	2	4	4	2	4	2	4	1	1	4	4	3	2	4	2	4	2	4	2	3	3	3	2	4	5	5	3	3	1	4	4	4	4
62	FlowerImagine	s004kq	19	女	50	2	1	1	1	2	2	1	4	2	2	4	4	2	4	3	1	3	4	2	3	5	4	4	3	4	4	2	3	4	1	2	2	2	3	4	4	2	3	4	2	3	4
63	FlowerImagine	s003l j x	19	女	50	1	3	5	3	5	2	2	5	1	1	5	5	1	4	3	4	3	2	3	4	2	3	5	4	3	2	2	2	4	3	3	1	3	4	3	5	4	3	3	4	3	4
64	FlowerImagine	s002qjj	19	男	50	2	1	2	1	5	5	5	2	5	3	3	3	4	3	3	4	4	4	3	2	1	1	3	4	4	4	4	5	4	3	2	4	4	4	3	2	4	3	2	3	1	3
65	EyeImagine	2020311337	19	女	50	1	2	3	4	3	4	4	2	4	1	4	4	2	4	3	4	2	1	3	3	3	3	2	2	4	2	4	2	2	3	2	4	2	4	5	4	2	3	3	4	1	3
66	EyeImagine	2020311817	18	男	50	2	5	4	4	4	3	1	4	4	2	4	4	2	3	4	4	1	2	5	4	2	4	4	4	4	4	4	1	2	2	4	1	3	4	4	4	4	2	4	3	2	4
67	EyeImagine	2020311883	18	女	50	1	5	5	4	4	2	1	4	1	1	4	4	1	4	4	3	2	3	4	3	3	4	3	2	4	2	3	3	2	3	3	3	3	3	4	3	3	2	4	4	4	4
68	EyeImagine	2020311815	18	女	50	2	5	5	5	4	2	1	4	1	1	4	4	1	4	4	5	2	3	5	3	2	5	5	1	5	1	4	2	2	4	1	2	4	4	5	2	2	2	5	5	5	5
69	EyeImagine	2020310555	19	男	70	1	4	3	4	4	2	1	5	2	4	5	5	1	4	2	3	2	1	3	1	2	4	4	1	4	4	4	3	2	2	2	4	4	4	5	3	4	1	4	4	2	4
70	EyeImagine	2020311292	19	女	30	2	4	3	4	4	3	2	4	1	1	4	4	1	4	4	4	4	3	2	4	1	3	4	4	4	2	2	3	4	2	2	2	3	4	4	5	2	3	4	3	3	2
71	FlowerImagine	2020312328	18	女	50	1	5	5	4	5	5	2	4	1	2	4	4	2	4	5	3	1	3	5	4	3	4	3	4	4	2	4	3	4	5	4	3	4	4	4	3	4	4	4	5	3	3
72	FlowerImagine	2020312503	19	男	50	2	5	5	5	4	3	3	4	3	2	4	3	1	4	4	4	3	4	3	4	2	3	3	4	4	2	3	3	4	4	3	2	3	3	3	4	4	2	3	4	3	2
73	FlowerImagine	2020310638	19	女	75	1	3	2	3	4	2	2	3	3	3	4	3	2	3	3	4	2	2	3	3	4	4	4	4	3	2	3	3	2	2	3	2	3	4	4	3	2	2	3	3	3	3
74	FlowerImagine	2020311590	19	男	25	2	4	3	4	5	5	1	5	5	1	5	5	1	5	4	5	4	5	2	2	2	4	4	1	2	4	5	5	5	2	1	4	5	2	5	2	2	1	4	4	4	4
75	FlowerImagine	2019311362	19	女	50	1	4	4	4	4	3	2	4	3	2	4	4	2	4	3	5	2	1	5	3	2	4	4	4	4	2	3	3	3	4	3	2	3	4	5	4	3	2	4	4	3	4
76	FlowerImagine	2019311368	20	女	50	2	4	4	5	3	3	3	4	4	2	4	4	3	3	4	4	2	2	4	4	2	4	3	4	4	3	3	3	4	5	4	3	3	2	3	3	3	4	4	5	3	3
77	EyeImagine	2020311588	19	女	50	1	5	5	5	4	2	2	4	2	2	4	4	2	4	4	3	2	2	3	4	2	4	3	2	4	4	3	3	3	2	4	2	3	4	3	3	3	3	3	4	3	3
78	EyeImagine	2020310483	18	女	50	2	5	5	5	4	2	2	4	2	2	4	4	2	4	4	4	2	2	4	4	2	4	3	3	4	4	4	2	2	3	3	2	4	4	3	3	4	2	4	4	3	4
79	EyeImagine	2020312520	19	女	60	1	4	3	3	4	1	1	4	1	4	4	4	1	4	3	4	2	1	3	2	2	4	4	3	4	2	4	3	2	3	2	2	4	4	4	3	3	2	4	3	3	4
80	EyeImagine	2020310609	18	男	40	2	5	5	5	5	1	1	5	1	1	5	5	5	5	4	4	2	5	5	5	4	4	3	5	5	2	4	3	4	5	4	3	3	5	2	4	3	4	5	5	3	2
81	EyeImagine	2020310574	18	女	80	1	5	5	5	5	3	3	5	3	3	5	5	3	5	3	3	3	3	5	3	3	3	3	3	5	3	3	3	5	5	5	3	5	5	5	3	3	3	3	5	3	3
82	EyeImagine	2020311612	19	男	20	2	5	4	5	4	4	4	4	3	3	3	4	4	3	4	4	2	2	3	4	3	4	4	4	3	4	3	3	4	4	3	2	4	4	5	4	3	3	5	4	5	4
83	FlowerImagine	2020310598	18	女	50	1	5	4	4	4	3	2	4	4	2	4	4	2	4	4	4	3	2	4	4	2	4	4	4	5	3	3	3	2	1	5	2	3	4	4	5	3	3	5	4	4	4
84	FlowerImagine	2020311692	19	男	50	2	1	3	1	1	5	5	1	5	5	3	3	5	2	5	5	1	1	5	5	1	5	5	1	5	5	5	1	1	5	5	1	5	5	5	1	5	1	5	5	1	5
85	FlowerImagine	2020310532	19	男	50	1	5	5	5	5	1	1	5	1	1	5	5	1	5	3	4	2	3	5	3	2	3	2	2	4	2	3	2	4	4	3	2	4	2	4	4	4	3	4	4	4	4
86	FlowerImagine	2020312370	18	男	50	2	5	5	5	4	4	4	5	4	4	3	3	3	4	5	5	1	1	5	5	4	5	4	5	5	2	2	4	5	3	5	5	3	4	5	5	2	4	4	5	3	4
87	FlowerImagine	2020311586	20	女	50	1	5	4	5	3	4	4	4	2	2	4	4	2	5	4	5	1	2	5	5	1	4	4	3	4	1	3	3	4	1	4	4	3	3	4	5	2	3	5	4	5	2
88	FlowerImagine	2018311982	21	男	50	2	4	4	4	4	3	3	3	2	2	3	3	2	4	4	5	2	2	4	4	2	4	3	4	4	2	4	2	3	4	4	2	3	4	3	5	2	4	3	3	4	2
89	EyeImagine	2020312321	19	女	70	1	3	4	4	5	2	1	5	2	2	4	5	1	5	2	5	1	2	5	4	1	5	5	3	5	1	3	2	2	5	2	2	5	5	5	4	2	2	3	4	3	3
90	EyeImagine	2020310640	19	男	30	2	3	3	3	4	2	2	4	4	2	4	4	2	4	4	2	1	4	2	3	5	5	2	3	5	4	4	5	4	2	3	4	4	1	4	3	2	3	5	2	2	3
91	EyeImagine	2020310508	18	男	99.9	1	5	5	5	4	3	2	4	2	2	4	4	2	4	5	3	2	3	4	4	2	4	4	4	3	4	4	4	2	3	4	4	3	2	4	4	3	3	4	4	3	3
92	EyeImagine	2020311656	18	男	0.1	2	2	4	2	3	3	3	3	3	2	4	3	3	4	3	4	2	3	4	4	4	4	3	4	4	3	3	3	4	3	4	2	3	3	4	4	3	3	3	4	3	3
93	EyeImagine	2020311809	19	女	50	1	5	5	5	3	3	3	4	2	2	4	3	2	3	5	3	2	4	4	5	2	4	3	3	4	3	3	4	4	2	2	3	5	4	4	3	4	3	2	3	3	2
94	EyeImagine	2020310585	20	男	50	2	2	2	2	4	3	2	4	1	2	4	4	1	5	4	5	2	1	3	4	2	4	4	4	4	2	2	2	4	4	3	1	3	4	4	5	5	2	4	5	4	4
95	FlowerImagine	2020311359	18	女	60	1	5	5	5	5	4	2	5	2	1	4	5	1	5	4	5	1	2	5	4	3	5	5	5	4	1	3	2	2	4	5	1	3	5	5	3	5	3	4	5	5	4
96	FlowerImagine	2020311694	19	女	40	2	5	5	5	4	4	4	5	5	2	3	4	4	4	3	4	3	1	5	5	1	3	4	5	3	1	3	2	4	5	5	1	2	5	4	4	5	4	3	4	4	3
97	FlowerImagine	2020310622	18	女	50	1	3	5	3	4	4	1	4	2	5	4	2	3	2	4	3	4	2	1	5	3	2	3	3	4	2	3	3	4	1	1	2	2	5	4	4	2	2	3	3	2	1
98	FlowerImagine	2019310536	20	男	50	2	5	5	5	4	4	3	4	2	4	5	5	1	4	4	3	1	1	4	5	2	4	2	4	4	4	2	3	4	3	4	3	4	3	4	2	2	4	4	3	3	2
99	FlowerImagine	2020311833	19	男	50	1	4	4	5	4	2	4	4	3	2	5	5	2	4	4	4	2	3	3	4	3	4	4	3	4	4	3	4	4	2	3	2	4	5	5	3	4	2	2	4	3	3
100	FlowerImagine	2017311472	23	男	50	2	5	5	5	4	2	3	3	3	2	4	3	2	3	3	2	3	3	3	4	4	3	4	4	4	3	4	2	4	2	3	3	4	4	3	3	2	2	3	3	4	2
101	EyeImagine	2020610053	19	男	50	1	4	4	4	3	4	4	2	4	3	2	2	3	3	4	2	3	3	4	3	2	3	5	5	4	2	4	3	3	4	3	1	3	2	4	3	4	2	3	5	4	4
102	EyeImagine	2020310659	21	男	50	2	5	5	5	4	3	2	4	2	1	5	5	2	4	3	4	4	2	2	4	1	4	5	2	4	5	4	4	4	3	2	2	5	4	4	2	3	2	4	3	2	3
103	EyeImagine	2020312326	19	女	50	1	5	1	5	1	5	5	2	5	5	1	1	4	2	3	3	4	4	3	4	4	4	3	5	3	2	2	2	4	2	5	1	2	3	4	2	1	4	4	3	5	2
104	EyeImagine	2020310507	19	男	50	2	4	4	4	5	2	2	4	1	2	5	4	1	4	3	3	2	2	3	4	4	4	3	2	4	2	3	3	4	2	2	3	4	3	4	3	2	2	4	2	3	4
105	EyeImagine	2019312539	19	女	50	1	4	4	5	5	2	1	5	1	1	4	4	1	4	4	2	2	4	3	3	3	3	2	2	3	4	4	4	4	3	2	4	4	2	5	2	2	3	3	4	4	3
106	EyeImagine	2020312518	20	男	50	2	5	5	5	5	2	2	4	1	1	5	5	1	4	3	2	4	2	4	4	1	4	4	3	4	2	5	2	3	4	3	2	5	4	3	4	3	2	4	4	4	4
107	FlowerImagine	2020312312	19	男	50	1	4	5	4	4	2	2	4	2	2	4	4	2	4	4	3	2	3	3	3	2	3	4	2	4	2	3	4	2	2	2	2	3	3	5	3	3	2	4	4	3	3
108	FlowerImagine	2020310542	18	女	50	2	5	5	5	3	4	4	4	2	2	5	5	2	5	5	3	2	2	4	4	4	4	3	4	4	3	2	2	2	3	4	2	4	5	4	4	3	4	4	5	4	5
109	FlowerImagine	2020312309	19	女	50	1	5	5	3	4	4	3	4	1	1	4	5	2	5	2	4	2	3	3	3	2	4	3	3	2	1	2	3	3	2	2	2	5	4	5	5	3	2	4	4	4	4
110	FlowerImagine	2020311587	19	女	50	2	5	5	5	4	2	2	4	1	1	5	5	1	5	2	3	2	2	4	3	2	4	4	4	4	3	4	3	2	3	3	3	3	3	5	1	3	1	5	3	3	4
111	FlowerImagine	2020311660	19	女	50	1	2	4	4	4	5	5	4	2	4	4	3	2	4	5	4	4	2	3	5	4	4	3	5	4	4	4	2	4	4	5	2	2	5	4	4	4	4	3	4	4	2
112	FlowerImagine	2020311831	18	女	50	2	5	4	5	4	2	2	4	3	3	3	3	2	3	3	3	3	3	3	3	3	4	3	3	3	4	3	3	3	3	3	3	3	3	3	3	3	3	3	3	3	3
113	EyeImagine	2020311760	19	男	50	1	2	5	4	4	4	1	3	5	2	4	3	1	5	4	2	5	3	5	3	5	4	5	5	5	1	4	5	4	4	4	4	2	3	5	5	5	2	4	5	4	2
114	EyeImagine	2020312293	18	女	50	2	4	3	4	5	2	2	4	2	1	5	5	1	5	2	5	2	1	4	3	1	4	5	4	3	1	2	2	4	5	4	2	4	4	4	5	4	2	3	4	4	3
115	EyeImagine	2020311768	18	男	50	1	5	5	5	5	1	1	5	2	1	5	4	1	5	4	4	1	2	4	3	2	4	4	2	4	2	4	4	2	4	3	1	4	4	5	3	5	2	3	5	2	4
116	EyeImagine	2020311862	20	女	50	2	5	3	5	5	3	2	4	1	2	4	4	2	5	3	4	2	2	4	4	2	4	3	4	4	4	3	2	3	4	3	3	4	4	4	4	4	3	4	4	3	4
117	EyeImagine	2020310489	19	女	50	1	5	5	5	4	1	1	5	1	2	4	4	2	4	4	4	2	4	2	3	4	5	3	2	3	4	5	5	2	1	3	4	3	2	5	3	3	1	4	5	2	5
118	EyeImagine	2020311682	19	女	50	2	5	5	5	5	4	4	4	4	3	4	4	3	4	4	4	3	2	3	4	3	3	4	4	4	2	3	2	2	3	4	2	4	4	4	4	4	3	4	5	4	4
119	FlowerImagine	2020311850	19	男	80	1	3	3	4	5	2	2	4	2	2	4	5	2	5	4	3	4	4	4	4	2	4	2	4	5	5	3	4	3	4	4	4	2	3	3	5	2	2	2	5	5	2
120	FlowerImagine	2020311727	18	男	20	2	3	2	3	3	4	3	4	2	2	4	4	2	4	4	2	2	3	4	2	2	4	4	1	4	4	2	5	2	1	3	3	3	4	5	4	3	1	3	3	4	4
121	FlowerImagine	20203111796	18	男	50	1	5	5	5	5	2	2	5	3	2	5	4	1	4	5	5	2	2	4	4	2	4	4	4	4	2	2	3	2	4	3	3	4	3	4	3	4	3	4	4	3	3
122	FlowerImagine	2020311826	19	女	50	2	5	4	5	4	3	2	4	4	1	4	3	2	3	3	2	3	4	4	4	2	4	5	4	3	2	3	3	4	4	4	3	2	4	4	4	4	2	2	4	3	2
123	FlowerImagine	2020311646	18	女	50	1	4	5	4	4	3	2	4	3	2	4	5	2	4	5	3	2	3	5	5	2	4	3	2	4	1	4	3	4	2	4	3	4	4	4	2	3	2	4	4	2	3
124	FlowerImagine	2020311824	18	女	50	2	1	1	1	2	4	3	3	4	2	4	3	2	4	3	4	2	4	4	2	1	4	2	2	4	2	3	5	4	4	2	4	3	4	5	2	4	3	2	5	2	2
125	EyeImagine	2020311611	19	女	50	1	5	5	5	5	3	2	5	2	2	4	4	2	4	3	4	2	2	4	4	3	3	3	3	3	2	2	2	2	3	3	2	4	4	4	4	3	3	4	4	3	3
126	EyeImagine	2020311872	18	男	50	2	5	5	5	5	1	1	5	1	1	5	5	1	5	4	4	2	3	3	1	3	4	4	1	5	5	4	3	4	3	1	2	4	4	5	4	3	1	2	4	2	2
127	EyeImagine	2020311404	22	男	50	1	5	5	5	5	2	1	4	1	2	5	4	2	5	3	4	2	3	3	2	3	5	5	4	5	1	4	3	3	4	1	3	5	4	5	2	3	1	4	5	4	5
128	EyeImagine	2020311332	19	男	50	2	5	5	5	4	3	3	5	3	2	4	4	2	5	4	3	3	3	4	4	3	4	4	4	4	2	3	3	3	4	4	2	3	4	4	3	3	5	3	5	3	3
129	EyeImagine	2020310541	18	男	60	1	3	3	3	4	3	3	4	3	2	4	3	2	4	2	2	3	3	4	4	3	4	4	4	4	2	3	3	4	4	4	3	3	3	4	3	4	3	4	4	3	4
130	EyeImagine	2020310621	18	男	40	2	3	2	3	2	4	3	3	3	3	3	3	3	4	4	3	3	4	2	3	3	3	3	3	4	4	2	3	2	3	3	3	3	3	3	3	3	3	3	3	4	2
131	FlowerImagine	2020311392	19	女	65	1	2	3	4	4	3	3	3	3	2	4	4	2	4	3	4	2	2	4	3	2	3	4	4	2	2	3	3	3	3	2	2	4	4	5	3	4	2	3	4	3	4
132	FlowerImagine	2020310526	20	男	35	2	4	4	5	5	3	2	4	2	2	4	5	1	5	3	4	2	4	3	3	4	4	2	4	4	4	4	4	4	2	3	2	2	2	5	4	2	4	3	4	4	3
133	FlowerImagine	2020310628	18	女	50	1	3	5	4	4	3	2	4	3	2	4	4	1	4	4	5	2	3	4	3	3	3	3	4	4	1	2	2	4	3	3	3	3	5	3	5	4	3	3	5	3	3
134	FlowerImagine	2020310502	18	女	50	2	5	5	5	3	3	3	3	3	3	3	3	3	3	3	3	3	3	3	3	3	3	3	3	3	3	3	3	3	3	3	3	3	3	3	3	3	3	3	3	3	3
135	FlowerImagine	2020311846	18	女	50	1	5	4	5	3	4	3	3	2	3	4	4	2	4	4	4	4	2	4	5	4	4	3	4	3	3	2	3	4	3	4	3	2	4	4	4	3	4	3	4	3	3
136	FlowerImagine	2020312313	18	男	50	2	5	5	5	5	2	1	3	1	1	5	5	1	5	3	3	1	2	5	4	2	4	4	3	5	1	4	2	1	4	1	1	4	4	5	4	4	2	5	4	2	5
137	EyeImagine	2020311376	18	男	50	1	4	4	4	4	2	2	4	2	2	4	4	2	4	4	4	2	2	3	4	3	3	3	3	4	3	4	3	3	3	3	3	3	3	3	4	3	4	4	2	3	4
138	EyeImagine	2020311664	18	男	50	2	3	3	4	4	3	3	4	3	3	3	3	3	3	3	4	3	3	4	4	2	4	5	4	5	2	2	3	3	4	4	3	3	4	3	3	3	3	4	3	3	3
139	EyeImagine	2020311272	18	男	50	1	5	5	4	3	1	1	4	3	2	3	3	2	3	4	4	3	3	4	3	2	4	4	3	3	2	3	2	4	3	2	2	4	4	5	3	3	2	3	2	3	4
140	EyeImagine	2020311316	18	女	50	2	5	5	5	4	3	4	5	3	1	4	3	2	5	5	4	2	2	3	3	1	5	4	2	5	5	3	3	2	2	2	2	5	3	5	4	2	1	4	4	2	4
141	EyeImagine	2020312342	19	女	50	1	5	4	4	4	3	2	4	4	2	5	4	2	4	4	3	2	3	4	4	3	4	4	4	4	4	4	3	3	4	4	3	4	5	5	4	4	3	4	4	4	3
142	EyeImagine	2020311801	19	女	50	2	5	4	5	4	5	5	4	4	3	3	4	3	3	4	4	2	2	5	5	2	5	3	5	5	2	4	3	3	4	4	2	4	4	5	4	4	3	4	5	2	4
143	FlowerImagine	2020311786	19	女	50	1	4	4	5	4	3	3	4	4	2	4	4	2	4	4	3	2	2	4	4	2	3	3	4	4	2	3	3	4	3	3	3	3	3	4	4	3	3	3	4	3	2
144	FlowerImagine	2020311852	19	女	50	2	5	5	5	3	3	3	3	3	4	3	3	2	3	4	5	2	3	5	4	3	3	3	4	5	2	4	3	3	3	4	2	2	3	5	5	3	3	5	3	3	4
145	FlowerImagine	2020311849	19	男	50	1	5	5	5	4	3	2	2	4	3	3	3	3	2	2	4	2	1	4	4	2	4	4	4	4	2	3	2	2	2	4	4	2	3	4	5	4	3	4	3	3	4
146	FlowerImagine	2020311785	20	男	50	2	5	5	5	3	3	3	3	5	3	3	2	4	3	3	4	2	3	3	4	3	4	3	4	4	2	3	2	2	3	4	2	2	3	3	4	3	4	4	4	3	3
147	FlowerImagine	2020311864	20	男	75	1	5	5	5	3	4	4	2	3	3	3	3	3	3	3	5	3	2	3	3	2	4	5	3	3	3	3	2	3	3	3	2	2	3	4	3	3	3	4	3	3	3
148	FlowerImagine	2019311986	21	男	25	2	1	1	1	4	1	1	5	1	1	5	5	1	4	3	4	2	1	5	4	2	5	5	4	4	1	2	1	2	4	4	2	4	5	5	5	4	3	4	3	2	4
149	EyeImagine	2020311372	19	男	60	1	3	4	4	4	2	3	4	3	2	4	3	1	4	4	4	2	3	2	2	4	2	4	4	3	4	5	3	3	3	4	2	4	4	4	5	2	2	4	4	3	4
150	EyeImagine	2020310568	18	女	40	2	2	2	3	3	4	3	3	4	3	3	3	3	3	3	2	2	3	3	3	3	2	2	4	3	2	4	3	2	2	3	2	3	4	4	4	4	3	3	5	3	4
151	EyeImagine	2020311652	19	男	60	1	3	2	3	2	1	1	4	2	2	5	4	1	4	2	1	2	2	3	4	2	4	4	3	3	3	2	3	3	3	4	2	4	4	4	4	4	2	4	4	3	3
152	EyeImagine	2020311310	20	女	40	2	4	4	4	4	2	1	4	2	1	4	5	2	4	4	4	2	2	5	3	2	3	4	3	4	2	3	3	3	3	3	2	4	4	4	3	2	1	3	4	3	3
153	EyeImagine	2019311672	20	女	50	1	5	5	5	4	4	4	3	3	2	3	3	3	2	4	4	2	4	5	5	4	5	5	4	5	2	2	3	2	4	4	2	3	4	5	4	4	4	4	5	3	4
154	EyeImagine	2020311815	18	女	50	2	5	4	5	5	2	1	4	1	1	4	4	1	4	4	4	3	2	2	3	3	4	4	4	3	4	2	2	2	3	4	2	2	4	4	5	4	3	3	4	4	3
155	FlowerImagine	2020311880	18	女	50	1	3	3	3	4	2	1	4	1	2	5	5	3	4	3	3	2	4	4	3	3	4	4	3	4	2	3	3	5	4	3	2	4	4	4	4	4	2	3	3	3	4
156	FlowerImagine	2020311619	19	女	50	2	4	3	2	4	3	3	4	3	3	3	3	3	4	3	4	2	4	4	4	4	4	4	4	4	2	3	3	2	3	4	3	4	3	4	3	2	3	4	3	4	3
157	FlowerImagine	2020312336	19	女	50	1	4	4	5	5	4	2	4	2	1	4	4	2	4	4	3	2	2	4	5	3	4	4	4	4	2	3	4	3	4	2	2	2	4	4	5	4	2	3	4	4	3
158	FlowerImagine	2020333007	18	女	50	2	5	5	5	2	3	4	4	2	2	4	4	2	4	4	2	4	4	4	5	2	5	2	5	4	3	2	5	3	2	5	3	1	3	5	3	3	5	4	4	4	4
159	Eye	s004wx	23	女	60	1	4	2	4	4	2	2	4	3	2	4	4	2	5	4	5	3	3	4	4	2	3	5	4	4	2	2	2	3	3	4	3	3	4	5	4	2	2	2	4	4	4
160	Eye	fc001 dhd	24	男	40	2	2	3	3	4	1	1	4	1	1	5	5	1	5	3	3	3	2	4	3	3	4	4	3	4	1	3	3	3	4	3	2	3	3	4	3	3	3	3	2	4	3
161	Eye	FC001zm	25	女	60	1	4	3	4	3	3	2	4	3	2	3	3	2	4	2	4	2	2	4	4	2	3	4	4	3	2	2	1	2	3	2	2	3	2	4	4	3	3	4	3	3	3
162	Eye	FCzwj	23	女	40	2	3	5	3	4	3	2	4	2	2	4	4	2	4	2	3	4	2	3	4	2	4	3	3	4	2	2	4	4	3	2	2	3	4	4	3	2	3	4	4	2	4
163	Eye	1	24	男	50	1	5	5	5	4	4	4	3	3	3	3	4	3	4	3	3	3	3	3	3	4	3	4	4	3	3	3	3	3	3	2	3	4	4	5	3	2	3	4	4	4	4
164	Eye	s003	25	男	50	2	5	4	5	4	3	3	4	2	2	4	4	3	5	3	2	2	3	4	4	2	3	4	4	5	4	2	2	3	4	4	2	3	4	5	2	4	2	4	5	1	3
165	Flower	s003AM	25	女	50	1	4	4	5	4	4	3	4	1	1	5	5	1	4	3	4	5	2	4	4	2	4	4	4	4	2	2	2	4	4	4	2	4	4	4	4	4	2	4	4	4	4
166	Flower	FC001lhm	20	男	50	2	4	3	4	5	1	1	5	2	1	5	5	2	5	4	4	2	4	2	3	3	2	2	4	4	3	4	5	2	1	2	2	2	3	4	5	4	3	4	3	2	2
167	Flower	FC001xl	25	女	51	1	5	5	5	5	2	5	5	5	5	5	5	1	5	5	4	3	3	4	4	4	4	4	4	4	4	4	2	5	5	4	2	1	2	4	5	5	5	5	5	4	4
168	Flower	FC001wxz	26	女	49	2	5	4	5	4	3	2	4	2	2	4	4	1	4	3	4	2	2	3	4	2	4	4	4	4	2	3	2	2	3	4	2	3	4	4	3	3	3	4	3	4	4
169	Flower	1	24	男	50	1	5	5	3	4	4	4	4	2	2	3	4	2	4	4	4	2	3	4	4	1	4	4	4	4	2	2	2	2	4	4	3	3	4	5	4	4	4	4	4	4	4
170	Flower	FC001wyj	22	女	50	2	5	5	5	5	5	3	4	3	3	5	5	3	4	3	3	3	3	3	3	3	3	3	3	4	4	3	3	3	3	3	3	3	3	3	3	3	3	3	3	3	3
171	Eye	FC001lsx	22	女	45	1	3	4	4	5	2	1	5	1	1	5	5	2	5	2	4	1	2	4	5	2	4	4	4	5	5	2	3	2	4	4	4	3	4	4	5	5	3	5	3	4	2
172	Eye	FC001wj	23	女	55	2	5	4	5	4	2	3	5	2	2	4	4	2	5	4	4	3	2	5	5	1	3	4	4	4	2	2	2	4	4	4	2	4	4	4	2	4	4	3	4	4	4
173	Eye	s004	23	女	50	1	5	3	5	4	3	2	4	2	2	4	4	2	4	3	3	4	2	2	3	2	4	3	4	4	2	3	3	4	3	3	3	3	4	4	4	3	3	3	3	3	3
174	Eye	s002wz	24	男	50	2	5	5	5	4	1	1	5	1	5	5	5	2	5	4	5	1	2	4	3	4	5	4	3	5	5	3	2	3	2	3	2	4	4	5	5	4	1	4	4	2	4
175	Eye	FC001yr	24	男	70	1	3	2	3	4	3	3	4	2	2	4	4	1	4	2	4	2	2	3	4	3	4	3	2	4	4	3	2	2	3	4	2	4	4	5	4	3	3	5	4	4	4
176	Eye	FC006QZR	22	女	30	2	2	5	3	4	4	4	3	4	3	3	4	2	3	4	5	1	2	5	3	3	4	4	5	4	3	2	2	3	4	4	2	4	4	5	5	4	4	4	5	4	4
177	Flower	FC001LY	26	女	60	1	5	3	4	5	4	4	4	1	2	4	4	2	5	5	4	4	4	2	5	5	5	4	1	2	1	2	2	2	2	1	4	4	4	5	2	2	1	3	4	2	4
178	Flower	s002tyt	24	女	40	2	4	2	3	4	2	2	4	2	4	4	3	2	4	4	2	2	4	4	4	3	3	4	3	4	4	3	3	3	3	3	4	4	4	4	4	4	4	3	3	3	3
179	Flower	s001	24	女	50	1	3	3	3	4	3	2	3	2	2	4	5	2	4	4	4	2	2	4	5	2	3	4	4	4	2	2	2	4	3	5	2	2	5	4	5	3	4	4	4	3	3
180	Flower	s012	23	女	50	2	5	4	5	4	2	1	5	4	2	5	3	2	4	2	4	1	1	5	4	4	4	4	5	5	2	2	2	2	4	2	2	4	2	5	2	4	2	4	4	2	5
181	Flower	s005	23	女	90	1	4	1	4	4	3	4	3	4	3	4	3	3	3	5	5	2	2	5	5	1	5	4	5	3	5	3	1	3	4	3	3	3	3	4	5	4	5	3	4	4	4
182	Flower	s004hjw	23	女	10	2	1	5	1	2	3	3	3	1	3	4	4	2	4	3	4	2	2	3	4	2	4	3	4	4	2	3	3	2	2	4	2	4	4	5	4	2	3	4	3	4	3
183	Eye	FC001	21	男	100	1	4	5	5	4	2	2	4	2	2	4	4	2	4	4	4	2	2	4	4	2	2	4	2	4	2	4	2	4	4	4	4	2	2	5	4	4	2	2	4	4	3
184	Eye	FC001lxy	22	男	0	2	1	1	1	2	1	2	4	4	3	4	4	1	3	4	4	2	2	4	4	2	4	4	4	4	3	4	3	4	4	4	3	4	4	4	5	3	2	4	3	4	4
185	Eye	FC001wyy	21	女	50	1	5	5	5	4	3	3	4	3	2	4	4	3	4	3	2	4	3	2	3	5	3	3	5	3	4	3	4	3	2	4	3	3	2	4	4	3	3	2	3	2	3
186	Eye	FC001hxy	20	女	50	2	5	5	5	4	2	2	4	3	2	4	4	2	4	4	4	3	3	4	3	1	4	4	4	4	2	3	2	3	4	3	2	4	4	4	4	4	2	3	4	3	2
187	Eye	s002	20	女	70	1	4	1	5	3	4	4	4	4	2	4	3	2	3	1	4	1	1	4	5	2	5	3	5	5	1	1	3	3	3	4	2	4	5	4	5	3	4	5	5	4	3
188	Eye	s001zqj	19	女	30	2	2	2	3	3	4	4	3	4	3	2	3	2	4	3	4	2	4	3	4	2	3	4	4	3	3	4	5	4	4	4	4	5	3	4	4	2	2	2	4	2	3
189	Flower	FC001lxy	20	女	80	1	3	3	3	4	2	2	4	3	1	5	4	2	4	3	4	3	3	3	4	3	3	3	3	3	3	3	3	3	3	3	3	3	3	3	4	4	3	3	3	3	3
190	Flower	FC001nzy	21	女	20	2	3	4	3	4	2	2	4	3	2	4	4	2	4	3	2	2	2	4	3	2	4	2	3	3	3	4	4	2	2	3	3	4	3	4	3	2	2	4	4	2	4
191	Flower	s002ppl	21	女	60	1	5	3	4	4	3	3	4	2	2	5	4	2	5	2	3	2	1	4	4	2	4	4	4	4	2	2	2	3	2	5	1	3	5	5	5	4	2	4	4	4	4
192	Flower	FC001rjc	20	女	40	2	3	4	3	4	2	1	4	2	2	4	5	2	4	3	3	2	2	4	4	3	4	3	4	3	2	3	3	3	2	2	2	4	4	4	2	4	2	2	4	4	2
193	Flower	FC001lrj	20	男	100	1	1	5	1	4	4	3	3	4	2	3	2	4	3	4	4	2	3	4	4	2	3	3	3	2	4	3	4	2	2	2	3	2	4	4	4	4	4	4	5	3	1
194	Flower	FC005hcq	21	男	0	2	1	4	1	4	3	4	3	3	3	3	3	3	4	4	3	3	4	4	4	4	3	2	3	3	3	4	3	4	3	4	4	4	4	3	3	3	3	3	4	3	3
195	Eye	s006	22	女	50	1	4	5	4	2	4	4	2	4	2	2	2	4	2	4	2	5	2	3	4	2	4	4	4	4	3	4	4	2	2	2	4	4	3	4	4	4	2	4	4	4	2
196	Eye	FC001gkn	21	女	50	2	5	3	5	3	4	4	5	4	3	3	3	2	3	5	3	3	3	5	3	2	3	1	3	4	5	3	3	3	4	4	3	2	4	3	3	2	3	4	5	2	3
197	Eye	FC001cxc	21	男	51	1	4	5	3	4	5	1	3	4	3	4	4	3	3	5	4	3	2	4	5	2	5	4	5	3	4	2	3	4	3	5	2	2	3	4	5	4	5	2	5	3	4
198	Eye	FC001xrf	21	女	49	2	4	4	4	4	4	2	4	2	2	4	4	1	5	3	4	1	2	3	4	3	4	3	4	4	3	3	4	3	3	4	4	3	3	5	4	4	4	4	3	2	4
199	Eye	FC001lky	20	男	50	1	3	3	3	2	2	3	3	3	4	4	4	3	4	5	4	3	3	4	5	3	3	4	4	3	4	3	2	4	3	4	2	3	4	4	4	3	4	3	3	3	3
200	Eye	FC001lyt	21	男	50	2	5	5	5	4	1	1	4	2	1	3	4	1	5	5	4	2	2	5	5	2	4	4	5	5	2	2	2	2	5	4	1	2	4	4	3	4	4	4	5	4	2
201	Flower	FC001wy	25	女	90	1	2	1	4	4	2	2	4	2	2	4	4	2	4	2	4	1	2	4	3	2	4	4	2	4	4	4	2	2	4	2	2	4	4	4	4	4	2	4	4	4	4
202	Flower	FC001lyj	20	女	10	2	1	1	1	4	2	2	4	1	2	4	4	2	4	3	3	2	4	4	4	2	4	3	4	4	2	4	2	2	3	4	4	4	2	4	3	2	3	4	4	2	4
203	Flower	fc005lq	21	男	100	1	1	3	1	5	1	1	1	1	5	5	5	1	5	1	1	1	5	1	1	1	1	1	1	5	5	5	5	5	1	1	5	5	5	5	1	5	1	1	5	1	1
204	Flower	FC001ZH	21	女	0	2	1	5	1	3	3	4	4	4	3	4	4	2	4	3	4	4	2	3	4	1	4	4	4	3	2	2	2	2	3	4	2	2	4	3	4	4	3	4	4	4	4
205	Flower	fc005lq	21	男	50	1	3	3	3	4	3	2	3	3	3	3	3	2	4	4	4	2	1	4	4	2	3	3	5	4	2	4	3	4	4	4	2	3	4	4	4	4	2	2	4	4	2
206	Flower	FC001lyq	21	女	50	2	5	5	5	4	2	2	5	2	2	4	4	2	4	3	2	2	2	4	3	2	3	3	3	4	2	2	2	3	3	4	3	3	4	4	4	3	3	3	4	3	4
207	Eye	2020312304	19	女	60	1	4	3	3	4	3	2	4	2	2	3	3	2	4	3	2	2	3	3	4	3	3	4	3	4	2	4	2	2	3	4	2	4	4	3	4	3	4	4	4	4	3
208	Eye	2020311299	18	女	40	2	4	5	4	4	2	1	4	3	2	4	4	2	4	3	4	2	2	2	3	3	4	3	4	4	4	3	2	2	3	2	2	3	4	4	4	4	3	4	5	3	4
209	Eye	2019311669	20	男	50	1	4	5	4	5	2	1	4	2	2	5	5	1	5	3	4	3	3	4	4	3	4	4	2	3	2	4	3	4	3	3	2	4	3	5	4	3	2	3	3	3	3
210	Eye	2020311859	20	男	50	2	5	4	5	4	2	1	4	3	2	4	4	2	3	4	3	2	2	2	4	2	2	4	5	2	2	3	1	3	2	2	3	3	3	4	2	2	3	2	3	3	4
211	Eye	2020311667	19	女	50	1	4	4	4	4	2	4	4	5	2	4	4	1	4	4	4	2	3	3	3	3	4	4	3	3	3	3	3	2	3	4	2	4	3	5	4	4	2	2	4	2	2
212	Eye	2020311615	18	女	50	2	4	4	4	4	3	1	4	1	2	4	4	1	5	4	4	3	1	4	5	2	4	4	4	4	4	2	3	3	1	5	1	3	5	3	4	2	4	4	2	4	2
213	Flower	2020311671	19	女	60	1	4	4	4	5	1	1	5	1	1	5	5	1	5	3	4	2	2	4	3	1	4	4	3	5	2	3	3	3	4	2	2	4	4	4	2	4	2	4	4	3	4
214	Flower	2020312279	18	男	40	2	5	4	4	3	4	4	3	2	2	3	4	4	3	2	4	2	2	2	5	4	4	2	4	4	5	3	2	2	2	4	2	2	4	3	4	2	2	3	4	3	2
215	Flower	2020311628	19	女	50	1	4	4	4	4	4	4	4	3	2	4	5	2	4	5	4	2	2	5	4	2	4	3	4	4	2	3	2	2	3	4	3	3	4	5	4	4	2	4	4	2	4
216	Flower	2020312297	18	男	50	2	5	5	5	5	3	3	4	2	1	5	3	2	4	3	3	1	1	4	4	2	5	3	4	4	1	2	3	4	3	4	3	3	4	5	4	2	4	5	5	3	5
217	Flower	2020310601	20	男	50	1	5	5	5	5	3	4	4	2	1	5	5	2	4	2	4	4	2	3	5	3	4	4	2	4	2	4	3	4	4	4	2	2	4	4	4	1	2	4	4	4	3
218	Flower	2020311674	20	女	50	2	5	4	5	5	2	2	4	2	2	5	5	2	4	3	5	1	2	4	4	3	4	3	4	5	2	3	2	3	3	3	2	3	4	5	5	3	3	4	4	3	5
219	Eye	2020312344	19	女	50	1	4	5	5	4	3	2	4	2	2	5	5	1	4	3	5	3	3	2	4	2	4	4	4	3	2	4	4	2	4	3	5	3	4	4	4	5	2	3	4	3	4
220	Eye	2020311300	18	女	50	2	5	5	5	5	4	1	5	1	1	5	5	1	5	1	4	1	2	5	5	3	5	5	1	5	1	2	2	3	5	3	2	5	5	5	1	1	1	5	5	4	3
221	Eye	2020311763	18	女	50	1	4	5	5	3	5	5	3	5	4	4	4	3	3	4	4	3	3	4	4	2	5	5	4	5	2	3	2	4	5	5	3	2	4	5	4	4	5	4	5	4	4
222	Eye	2020312378	20	女	50	2	1	1	1	4	2	2	5	1	1	5	5	1	5	4	5	2	1	4	5	1	5	5	5	4	3	4	2	4	5	5	2	5	5	5	5	5	5	5	4	5	2
223	Eye	2020312526	20	女	50	1	5	5	5	5	1	1	1	1	1	1	5	1	5	4	2	2	2	2	5	5	1	5	5	5	5	2	3	4	1	5	2	4	5	5	3	1	4	5	5	5	4
224	Eye	2020312528	20	男	50	2	5	5	5	4	3	3	4	4	3	4	4	3	3	3	3	3	3	3	3	3	4	3	4	4	3	3	3	3	4	3	3	3	3	3	3	3	3	3	3	3	3
225	Flower	2020312404	19	女	50	1	5	5	4	2	2	2	5	4	1	5	4	1	4	2	4	2	3	4	4	2	3	2	3	4	2	2	3	2	1	3	2	4	4	4	4	4	2	3	2	2	3
226	Flower	2020310637	19	女	50	2	5	5	5	3	4	4	4	2	2	4	3	2	4	3	4	4	2	2	4	3	3	3	3	2	3	2	2	3	2	3	3	1	2	4	4	4	3	2	2	1	3
227	Flower	2020311866	19	男	100	1	3	5	3	5	1	1	5	3	2	4	3	1	5	3	1	2	5	3	2	4	4	2	3	4	3	5	5	4	2	2	5	3	2	4	2	2	3	2	2	2	2
228	Flower	2020312382	19	女	0	2	1	5	1	4	4	3	4	3	2	4	3	3	3	4	3	3	4	2	4	5	3	2	3	4	3	3	4	4	2	4	4	3	3	4	3	2	3	3	4	3	2
229	Flower	2020312299	19	男	70	1	5	5	5	4	2	2	4	4	3	4	4	2	4	4	3	2	4	4	5	2	4	4	3	4	4	4	4	4	4	5	4	3	3	5	2	4	4	4	4	2	4
230	Flower	2020312393	19	女	30	2	3	3	3	2	4	3	2	3	3	2	3	3	4	2	2	3	4	5	4	1	4	4	5	4	2	2	4	4	4	5	3	4	4	5	2	5	2	4	2	4	4
231	Eye	2020312516	19	女	50	1	5	4	4	4	2	1	5	2	2	5	5	1	4	2	4	2	1	4	4	2	4	4	3	4	1	2	2	2	4	3	2	5	5	5	4	3	2	4	4	3	4
232	Eye	2019311668	19	男	50	2	5	4	4	4	3	3	3	3	2	4	4	2	4	3	4	2	3	3	3	5	5	3	3	4	3	3	4	2	1	4	2	3	3	4	1	1	2	3	4	2	3
233	Eye	2020312274	20	男	100	1	4	3	3	4	3	2	5	3	2	4	4	1	5	3	4	3	2	3	4	3	4	4	4	4	1	4	4	4	4	4	2	5	4	5	4	4	1	4	4	3	5
234	Eye	2020310458	20	女	0	2	2	5	2	5	2	2	5	2	2	5	5	2	5	3	5	1	2	4	3	3	4	4	4	4	3	5	3	3	2	4	2	4	5	5	5	4	2	3	4	3	4
235	Eye	2020311308	19	女	50	1	3	3	3	5	2	1	4	2	1	4	4	1	5	4	4	3	4	4	3	2	4	3	5	4	2	4	4	4	4	2	3	4	3	4	#N/A	#N/A	#N/A	#N/A	#N/A	#N/A	#N/A
236	Eye	2020311859	20	男	50	2	5	5	5	5	2	1	5	2	1	5	5	1	5	5	2	2	3	4	5	4	4	2	4	4	3	4	5	4	4	4	5	5	3	5	3	4	3	4	5	3	4
237	Flower	2020311638	19	女	100	1	5	4	5	4	2	2	4	2	2	5	5	2	4	4	3	2	3	4	3	2	4	3	2	4	2	4	3	4	4	3	3	4	4	4	4	4	2	3	4	3	3
238	Flower	2020311343	20	男	0	2	4	4	4	4	2	2	4	1	2	5	4	1	5	3	4	2	1	3	4	3	4	4	4	4	2	4	3	4	4	4	4	4	4	4	4	4	4	4	4	4	4
239	Flower	2020311286	19	男	99	1	3	2	5	5	1	2	5	1	1	5	5	1	5	3	5	1	1	4	4	1	4	3	3	4	1	4	3	5	3	2	1	4	4	4	4	4	2	2	2	4	4
240	Flower	2020312357	19	女	1	2	2	3	2	4	3	2	4	2	2	4	4	2	4	4	4	3	3	5	4	1	3	4	4	3	1	2	2	2	5	4	2	3	5	4	4	5	3	4	5	4	3
241	Flower	2020312351	18	女	100	1	5	5	5	3	2	1	3	2	2	5	4	2	3	3	2	2	2	4	4	2	4	4	3	4	2	2	2	4	2	3	4	4	5	4	4	3	2	4	4	2	4
242	Flower	2020312347	18	女	0	2	3	5	2	3	3	3	3	3	2	4	4	3	4	3	3	3	2	4	4	2	3	4	4	4	4	4	2	4	4	4	3	3	4	3	4	4	3	4	4	4	4
243	Eye	2020312377	19	女	50	1	5	5	5	5	3	1	5	3	1	5	5	1	5	3	2	3	2	4	4	2	4	3	4	4	1	3	3	4	3	4	3	2	4	4	4	3	4	4	5	4	3
244	Eye	2020312349	18	女	50	2	5	5	5	4	3	2	4	2	2	4	4	2	5	4	3	3	2	3	4	2	3	2	4	3	2	2	3	4	3	4	3	3	3	4	4	4	4	3	3	4	3
245	Eye	2019311690	19	女	50	1	3	4	4	4	3	2	4	3	4	4	4	3	3	4	4	3	4	4	5	2	5	3	5	4	2	3	2	2	3	3	5	3	4	4	4	3	5	3	5	4	4
246	Eye	202031253	19	女	50	2	5	4	5	5	3	2	4	2	2	4	4	2	4	2	3	1	1	4	4	5	4	3	4	5	3	3	2	3	2	2	2	4	3	4	4	2	2	4	3	3	4
247	Eye	2020312367	19	女	50	1	5	3	4	4	4	2	3	3	2	3	4	2	4	4	2	2	4	5	5	2	5	3	5	4	1	3	4	2	5	4	4	3	3	3	4	5	2	3	5	4	4
248	Eye	2020311851	19	男	50	2	5	5	5	5	4	3	3	3	2	4	4	2	5	4	3	2	2	4	5	3	4	2	4	3	4	2	4	5	4	3	4	5	4	5	4	5	4	4	5	4	5
249	Flower	2020311771	18	男	50	1	4	4	4	3	2	2	4	3	2	4	4	1	4	4	4	2	2	4	3	2	4	4	3	4	2	3	3	3	4	2	2	3	4	5	4	3	2	4	4	4	4
250	Flower	2020310473	19	女	50	2	5	4	5	4	4	3	3	3	2	4	4	2	4	5	3	2	4	5	5	3	4	4	5	5	2	4	4	4	4	4	4	4	3	5	4	4	2	4	4	4	4
251	Flower	2020311366	19	男	50	1	4	5	4	4	2	1	4	2	2	4	4	2	4	4	4	4	4	2	4	4	4	4	4	3	4	4	2	3	3	3	2	4	2	4	4	4	2	3	4	2	4
252	Flower	2020311683	19	男	50	2	5	5	5	4	4	3	4	4	2	4	3	2	4	4	4	2	2	4	4	2	4	3	4	5	2	3	3	3	4	4	4	3	4	4	3	3	3	4	4	3	4
253	Flower	2019311881	20	女	70	1	2	2	4	3	2	2	4	3	2	4	4	1	5	5	4	4	2	1	3	1	4	2	4	4	1	2	2	2	4	5	1	3	4	3	2	2	3	3	4	3	3
254	Flower	2020311409	18	女	30	2	4	3	4	2	4	4	4	4	2	4	4	2	3	3	3	2	2	3	4	2	4	4	4	4	4	3	3	3	4	3	2	2	4	3	4	4	2	4	5	4	5
255	Eye	2019311387	21	男	50	1	5	5	4	3	4	3	3	2	3	4	3	3	3	4	4	2	3	4	4	3	4	4	5	3	5	3	4	4	3	4	3	4	4	4	3	3	4	3	4	3	4
256	Eye	2019311822	20	女	50	2	5	5	5	4	4	4	3	4	3	3	3	3	3	4	4	3	2	4	4	4	4	4	5	4	5	4	3	3	2	4	2	3	3	4	4	4	3	4	4	4	3
257	Eye	2020312327	19	男	50	1	5	5	5	4	3	1	5	4	2	5	5	1	5	2	3	2	2	2	4	4	4	3	3	5	4	4	2	4	2	3	2	5	4	5	1	3	1	4	4	4	4
258	Eye	2020312383	18	女	50	2	4	3	5	3	2	2	4	2	2	4	3	2	4	3	3	2	2	4	4	3	4	3	3	4	2	2	2	2	2	4	2	3	4	4	4	3	3	4	4	3	4
259	Eye	2020312338	19	女	50	1	5	5	5	4	2	2	4	2	5	4	5	2	2	2	5	2	4	4	2	2	4	4	2	4	2	4	2	3	3	3	3	3	3	3	3	3	3	3	3	2	3
260	Eye	2020312267	19	女	50	2	5	4	5	5	1	1	4	1	2	5	4	1	5	2	4	2	2	4	3	3	4	4	3	5	2	4	3	2	3	3	2	4	4	4	3	3	2	3	3	3	4
261	Flower	2020312334	19	男	70	1	4	4	3	4	2	1	4	2	2	4	4	1	4	5	5	2	1	3	4	1	4	4	3	4	4	3	2	2	4	3	1	4	3	4	3	3	2	3	4	4	4
262	Flower	2020311363	19	女	30	2	4	3	3	3	4	4	4	4	2	2	3	3	2	4	3	2	3	5	2	2	4	4	3	4	2	4	4	2	4	3	1	4	3	4	1	4	2	4	5	4	4
263	Flower	2020312397	18	男	100	1	1	1	5	3	3	3	3	2	2	4	4	2	5	4	4	2	3	4	2	2	4	4	5	4	2	2	1	1	3	4	2	5	5	4	4	5	5	4	5	4	3
264	Flower	2020311283	19	女	0	2	3	3	3	3	3	3	3	4	3	3	4	2	4	2	4	2	2	3	2	4	4	2	4	3	5	3	3	2	2	4	4	2	3	4	3	2	2	4	4	2	4
265	Flower	2020312315	19	女	50	1	4	4	4	4	3	2	4	4	2	4	4	2	5	3	3	2	2	4	4	3	5	4	3	4	2	3	3	4	2	4	3	4	3	4	4	2	2	4	4	3	4
266	Flower	2020312272	19	男	50	2	5	5	5	3	4	3	3	4	2	5	5	2	3	4	3	2	3	2	2	4	4	2	3	4	4	5	5	5	2	3	4	5	2	5	2	2	2	3	3	2	3
267	Eye	2019310503	20	女	50	1	3	3	3	3	4	3	2	3	3	3	4	4	3	4	4	1	1	4	4	2	4	4	5	4	2	4	2	3	4	4	2	3	4	4	3	4	4	5	5	3	4
268	Eye	2020312320	19	女	50	2	5	5	5	5	2	1	5	1	1	4	4	1	5	2	2	2	3	4	4	2	4	3	3	4	1	3	2	3	3	2	3	4	4	4	2	3	2	5	4	2	3
269	Eye	2020311736	19	女	50	1	3	3	3	4	3	2	3	3	2	4	4	2	3	3	3	3	3	4	4	3	3	3	3	3	3	3	3	3	3	3	3	3	3	3	3	3	3	3	3	3	3
270	Eye	2020312271	19	男	50	2	4	3	3	5	4	4	5	2	2	5	5	2	5	2	5	1	2	5	4	5	5	3	2	5	4	3	2	2	1	3	2	3	3	5	4	1	2	5	5	4	5
271	Eye	2020311599	19	女	60	1	5	4	5	5	3	3	5	3	2	5	4	1	4	4	4	2	1	4	4	2	4	4	4	4	4	3	3	4	4	3	2	4	5	4	4	4	2	4	4	4	4
272	Eye	2020310603	20	女	40	2	5	5	5	4	3	1	4	2	2	4	4	2	4	4	3	2	3	5	4	2	4	3	4	4	1	2	2	2	4	4	4	2	4	5	2	5	4	4	4	3	3
273	Flower	2020312277	18	男	100	1	5	1	5	4	2	2	4	2	2	4	4	2	4	2	3	2	2	4	2	2	4	3	3	4	2	3	3	4	3	4	3	3	4	4	3	2	2	3	2	3	4
274	Flower	2020312358	20	女	0	2	5	3	5	5	2	1	5	1	2	4	5	1	5	5	4	1	5	1	3	5	5	5	2	5	5	4	5	3	3	4	4	5	2	5	2	1	2	4	4	2	5
275	Flower	2020310451	19	女	50	1	5	5	5	4	2	1	5	3	2	3	3	2	4	4	2	2	4	5	3	3	4	4	4	3	2	4	4	3	2	3	3	3	2	4	2	3	2	2	4	2	2
276	Flower	2020312276	18	男	50	2	5	5	5	4	1	1	4	1	4	4	4	1	4	3	4	2	2	4	1	2	4	4	1	3	2	4	5	5	4	1	2	4	4	5	3	4	1	4	5	4	3
277	Flower	2020312306	19	男	50	1	5	5	5	4	2	2	5	2	2	5	4	1	4	3	2	2	2	4	4	2	4	3	4	4	2	3	2	2	3	3	2	4	4	4	3	3	3	4	3	3	4
278	Flower	2020312323	18	女	50	2	5	5	5	4	4	3	4	2	2	4	4	2	4	3	4	1	1	4	4	1	4	4	3	5	2	4	3	4	4	3	2	4	4	4	4	3	2	4	4	3	3
279	Eye	2019311678	19	男	50	1	4	5	4	4	2	2	4	2	2	4	4	1	5	3	4	2	2	4	3	3	4	4	4	4	2	3	4	3	4	2	2	4	4	4	3	3	1	4	3	3	3
280	Eye	2020311339	18	男	50	2	5	3	5	4	1	1	5	1	1	4	4	1	5	2	4	2	2	4	4	5	4	4	5	4	3	2	2	2	2	4	1	3	4	4	3	2	3	4	2	3	3
281	Eye	2020311642	18	女	50	1	5	5	4	5	2	1	5	4	1	4	5	2	5	4	5	1	1	3	5	2	4	5	5	5	2	2	2	2	2	5	1	4	5	4	5	3	2	4	3	4	3
282	Eye	2020312359	19	女	50	2	5	5	5	5	1	1	5	1	2	5	4	1	4	2	4	1	2	5	5	1	4	4	2	5	1	2	2	2	4	2	2	5	5	5	4	2	2	4	5	3	4
283	Eye	2020312281	20	女	50	1	5	5	5	5	2	1	4	1	1	5	4	1	5	2	3	2	2	3	4	2	4	3	3	4	2	3	3	1	2	3	2	2	3	4	4	3	2	4	3	3	4
284	Eye	2019311959	21	女	50	2	5	5	5	4	2	2	4	1	2	4	4	1	5	4	4	1	2	5	2	2	4	4	2	4	5	5	3	2	4	2	3	4	4	5	2	4	2	4	5	3	4
285	Flower	2020310520	19	男	50	1	5	5	5	3	3	2	4	2	2	4	4	2	4	2	4	2	2	2	2	4	4	2	2	4	2	3	4	3	2	2	4	3	2	4	3	2	2	4	4	3	3
286	Flower	2020312319	18	男	50	2	1	1	1	4	3	3	4	2	1	5	5	1	5	5	1	3	3	4	4	4	3	3	5	4	5	4	3	3	2	2	2	3	1	5	3	2	2	5	3	1	3
287	Flower	2020312386	18	女	50	1	4	5	4	4	1	1	4	1	2	4	5	1	4	2	3	4	2	3	4	2	3	4	4	4	2	3	2	2	2	4	2	3	4	4	4	3	1	4	3	3	4
288	Flower	2020312368	18	女	50	2	5	5	5	4	3	2	5	2	1	4	4	1	4	3	3	1	1	4	4	2	4	3	3	4	2	3	3	4	3	3	4	3	4	3	4	3	4	4	4	3	4
289	Flower	2020312525	20	男	100	1	5	5	5	5	5	5	5	5	5	5	5	5	5	5	5	5	5	5	5	5	5	5	5	5	5	5	5	5	5	5	5	5	5	5	5	5	5	5	5	5	5
290	Flower	2020311639	18	女	0	2	1	5	1	5	2	2	4	2	1	4	5	2	5	3	3	3	2	4	4	3	4	4	4	3	2	4	3	3	2	3	3	4	3	4	4	4	3	3	4	3	3
291	Eye	2020311279	18	男	50	1	5	5	5	5	1	1	5	1	1	5	5	1	5	5	2	4	2	4	4	4	4	5	4	4	1	4	4	5	4	1	4	5	1	5	3	5	2	4	5	4	5
292	Eye	2020311387	19	女	50	2	5	5	5	5	2	2	4	2	2	4	4	1	5	4	5	2	1	4	4	1	4	4	3	4	1	5	2	2	2	4	1	4	5	5	4	5	2	4	5	4	5
293	Eye	2020312296	20	女	51	1	2	3	4	4	2	2	4	3	3	4	4	1	5	3	3	2	2	3	5	2	3	3	4	3	2	2	2	3	5	4	3	4	5	4	4	3	5	4	4	3	3
294	Eye	2020312392	18	男	49	2	4	4	4	4	2	2	4	2	2	4	4	2	4	3	4	2	2	4	2	3	4	4	3	4	2	4	1	4	3	3	2	4	4	5	4	3	2	4	4	2	4
295	Eye	2020311869	19	男	100	1	5	5	5	5	2	2	5	2	2	4	4	2	5	3	4	2	2	5	4	2	4	4	4	4	5	3	4	3	4	4	2	3	4	4	3	4	2	4	4	4	2
296	Eye	2020312282	18	男	0	2	5	5	5	5	1	1	4	3	1	5	4	1	5	4	4	2	2	4	3	4	4	4	3	3	3	3	4	4	4	3	2	4	4	4	3	1	3	3	4	3	3
297	Flower	2020312356	19	男	99	1	1	5	5	1	3	3	3	3	3	3	2	3	3	4	2	4	4	4	5	4	3	1	3	3	5	5	5	5	4	4	5	3	1	3	1	4	4	1	5	1	3
298	Flower	2019311697	20	男	1	2	1	3	1	4	4	1	5	4	2	4	5	2	5	1	5	1	1	5	3	5	5	1	5	2	5	5	3	1	5	4	1	3	5	5	5	5	3	5	5	5	5
299	Flower	2019311844	20	男	50	1	3	3	3	4	2	2	4	3	2	4	3	2	4	3	4	3	4	3	3	2	3	4	4	4	2	2	1	2	2	3	2	3	4	4	5	3	2	2	2	4	2
300	Flower	2020312346	18	男	50	2	5	5	5	5	1	1	5	3	1	5	5	2	4	4	2	3	2	4	3	2	4	4	2	4	3	5	4	2	2	2	4	4	4	5	2	3	1	4	4	2	4
301	Flower	2020311605	20	女	50	1	5	5	5	5	3	2	5	2	1	5	5	1	5	4	3	2	2	5	3	3	5	3	3	4	4	2	3	3	2	2	2	4	4	4	3	2	2	4	4	2	4
302	Flower	2020312415	19	女	50	2	5	5	5	5	2	4	5	1	1	5	5	1	5	3	3	2	1	4	2	2	3	3	3	3	3	2	3	4	3	2	2	4	3	4	3	3	3	4	4	3	3
