# Supplementary material for: Watching eyes effect: the impact of imagined eyes on prosocial behavior and satisfactions in the dictator game
Source: Front Psychol. 2024 Jan 10;14:1292232. doi: 10.3389/fpsyg.2023.1292232 (PMC10806148; doi:10.3389/fpsyg.2023.1292232)
Supplement: Supplementary file 3 [file Table_2.XLSX]

## Sheet: codebook_Imagine0519part1
变量

## Sheet: codebook_Imagine0708part2
变量

## Sheet: codebook_Picture0519part1
变量

## Sheet: codebook_Picture0708part2
变量
